# Supplementary material for: FAN1 Deletion Variant in Basenji Dogs with Fanconi Syndrome
Source: Genes (Basel). 2024 Nov 14;15(11):1469. doi: 10.3390/genes15111469 (PMC11593659; doi:10.3390/genes15111469)
Supplement: Supplementary file 1 [file genes-15-01469-s001.zip]

Archive with 1 entries (1 files):
- genes-3302692-supplementary.pdf
